# Supplementary material for: Identification of a Novel Cobamide Remodeling Enzyme in the Beneficial Human Gut Bacterium Akkermansia muciniphila
Source: mBio. 2020 Dec 8;11(6):e02507-20. doi: 10.1128/mBio.02507-20 (PMC7733943; doi:10.1128/mBio.02507-20)
Supplement: TABLE S1 [file SM-MBIO200008st1.xlsx]

## Sheet: Sheet1
Organism	Phylum	Isolation Source	Accession number	E value	% Identity to A. muciniphila MucT CbiR	Adjacent to and in same orientation as cobamide biosynthesis gene(s)?	Has homolog(s) of CbiZ
Akkermansia muciniphila strain MucT	Verrucomicrobia	human feces	WP_081429195.1		(100)	Y	N
Akkermansia glycaniphila strain Pyt	Verrucomicrobia	reticulated python feces	OCA02218.1	2e-115	62	Y	N
Akkermansia sp. strain BIOML-A47	Verrucomicrobia	human feces	KAA3306648.1	2e-174	84	Y	N
Akkermansia sp. strain BIOML-A60	Verrucomicrobia	human feces	KAA3165711.1	1e-175	85	Y	N
Akkermansia sp. strain KLE1797	Verrucomicrobia	human feces	KXT49684.1	7e-173	87	Y	N
Aminomonas paucivorans strain DSM 12260	Synergistetes	anaerobic lagoon of a dairy wastewater treatment plant (Columbia)	EFQ22869.1	9e-15	28	N	N
anaerobic bacterium MO-CFX2	Chloroflexi	marine sediment (Shimokita Peninsula, Japan)	WP_162909697.1	5e-27	31	Y	N
Anaerolineaceae bacterium isolate AS05jafATM_106	Chloroflexi	anaerobic digestion of organic wastes under variable temperature conditions and feedstocks	HHV05068.1	5e-35	35	Y	N
Anaerolineaceae bacterium oral taxon 439 strain W11661	Chloroflexi	human subgingival dental plaque	AOH42763.1	7e-35	35	Y	N
Anaerolineae bacterium isolate AS06rmzACSIP_331	Chloroflexi	anaerobic digestion of organic wastes under variable temperature conditions and feedstocks	NLF10836.1	4e-24	30	Y	N
Anaerolineae bacterium isolate HyVt-475	Chloroflexi	rock sample from hydrothermal vent (Lau Basin, Tonga)	HFD38495.1	6e-23	30	Y	N
Anaerolineae bacterium isolate Nak57	Chloroflexi	sulfidic hot spring (Azumino, Japan)	PWH15486.1	3e-37	34	Y	N
Anaerolineae bacterium isolate SpSt-822	Chloroflexi	mud, sediment (Yellowstone National Park, USA)	HGX29340.1	2e-25	30	Y	N
Anoxybacter fermentans strain DY22613	Firmicutes	deep-sea hydrothermal vent	AZR72222.1	0.0001	25	N	N
Ardenticatena maritima strain 110S	Chloroflexi	hydrothermal field (Yamagawa, Japan)	GAP62401.1	3e-16	30	Y	N
Bellilinea caldifistulae isolate SpSt-556	Chloroflexi	hot spring sediment (British Columbia, Canada)	HGS87922.1	2e-30	33	Y	N
Bilophila sp. strain 4_1_30	Proteobacteria	human feces	EGW44733.1	5e-66	41	Y	N
Bilophila wadsworthia strain 3_1_6	Proteobacteria	human feces	EFV46162.1	2e-64	40	Y	N
Burkholderiales bacterium isolate AS22ysBPME_216	Proteobacteria	anaerobic digestion of organic wastes under variable temperature conditions and feedstocks	NMA29311.1	1e-14	28	Y	N
Caldilinea aerophila isolate SpSt-289	Chloroflexi	hot spring sediment (British Columbia, Canada)	HDX32185.1	2e-24	28	Y	N
Caldilinea aerophila strain DSM 14535	Chloroflexi	sulfur-turf sample in a hot spring (Takayama, Japan)	BAL99387.1	4e-24	28	N	N
Calditerrivibrio nitroreducens strain DSM 19672	Deferribacteres	terrestrial hot spring (Lake Nojiri, Japan)	ADR19788.1	3e-05	26	Y	N
candidate division KSB1 bacterium isolate B7_G2	Candidate division KSB1	deep-sea hydrothermal vent sediment (Guaymas Basin, Mexico)	RKY75023.1	6e-16	26	Y	N
candidate division KSB1 bacterium isolate B39_G15	Candidate division KSB1	deep-sea hydrothermal vent sediment (Guaymas Basin, Mexico)	RKY84749.1	7e-16	26	Y	N
candidate division KSB1 bacterium isolate CS2-K093	Candidate division KSB1	pelagic sediment (Gulf of Kutch, India)	NIV91984.1	2e-25	33	Y	N
Candidatus Abyssubacteria bacterium isolate SURF_5	Candidatus Abyssubacteria	deeply circulating subsurface aquifer fluids (Lead, SD, USA)	RJP21339.1	7e-07	27	N	N
Candidatus Acidulodesulfobacterium acidiphilum isolate AP4	Proteobacteria	acid mine drainage (Guangzhou, China)	RZV40568.1	3e-05	31	N	N
Candidatus Acidulodesulfobacterium ferriphilum isolate AP3	Proteobacteria	acid mine drainage (Guangzhou, China)	RZD14164.1	0.0002	27	N	N
Candidatus Fermentibacter daniensis isolate Ran_1	Candidatus Fermentibacteria	enrichment reactor seeded with activated sludge (Randers, Denmark)	KZD16791.1	8e-25	31	Y	N
Candidatus Handelsmanbacteria bacterium isolate RIFCSPLOWO2_12_FULL_64_10	Candidatus Handelsmanbacteria	Rifle well FP-101 (Rifle, CO, USA)	OGG49119.1	3e-28	34	Y	N
Candidatus Latescibacteria bacterium isolate UBA9260	Candidatus Latescibacteria	marine	HAA78539.1	2e-28	32	Y	N
Candidatus Methylomirabilis limnetica strain Zug	candidate division NC10	freshwater (Lake Zug, Switzerland)	PTL35634.1	4e-21	32	Y	N
Candidatus Methylomirabilis oxyfera isolate SB1	candidate division NC10	biomass on anode of bioreactor after 21 days (Ooijpolder, Netherlands)	KAB2960242.1	8e-18	30	Y	N
Candidatus Nitrosotenuis sp. isolate GW928_bin.18	Thaumarchaeota	groundwater (Oak Ridge, TN, USA)	TBR21516.1	4e-16	28	Y	N
Candidatus Raymondbacteria bacterium isolate RifOxyA12_full_50_37	Candidatus Raymondbacteria	Rifle well CD01 (Rifle, CO, USA)	OGJ89256.1	8e-16	29	Y	N
Candidatus Thermofonsia Clade 1 bacterium isolate CP2_2F	Chloroflexi	alkaline, sulfidic hot spring Cone Pool 2 (Azumino, Japan)	PJF30363.1	4e-42	36	Y	N
Candidatus Woesebacteria bacterium isolate B4_G12	Candidatus Woesebacteria	deep-sea hydrothermal vent sediments (Guaymas Basin, Mexico)	RLC29799.1	1e-22	30	Y	N
Chitinispirillum alkaliphilum strain ACht6-1	Fibrobacteres	hypersaline alkaline lake (Wadi al Natrun, Egypt)	KMQ49640.1	1e-19	29	Y	N
Chlorobaculum limnaeum strain DSM1677	Chlorobi	Lake Kinnevet, Israel	AOS83552.1	3e-22	32	Y	Y
Chlorobaculum parvum strain NCIB 8327 DSM 263	Chlorobi	freshwater	ACF11581.1	3e-19	31	Y	N
Chlorobaculum sp. strain 24CR	Chlorobi	water (Carmel River, CA, USA)	RXK88351.1	3e-21	31	Y	N
Chlorobaculum tepidum strain TLS	Chlorobi	high-sulfide hot spring (Rotorua, New Zealand)	AAM72179.1	1e-17	29	Y	Y
Chlorobaculum thiosulfatiphilum strain DSM 249	Chlorobi	tassajara hot spring (CA, USA)	TNJ40258.1	2e-22	31	Y	N
Chlorobiaceae bacterium isolate June25_Bin_2	Chlorobi	freshwater lake (Trout Bog Lake, WI, USA)	NMW21650.1	4e-17	27	Y	N
Chlorobiaceae bacterium isolate Oct13_Bin_1	Chlorobi	freshwater lake (Trout Bog Lake, WI, USA)	NMW18963.1	6e-16	28	Y	N
Chlorobium chlorochromatii strain CaD3	Chlorobi	eutrophic lake (Brandenburg, Germany)	ABB28338.1	6e-16	30	N	N
Chlorobium ferrooxidans strain DSM 13031	Chlorobi	ditch sediment (Konstanz, Germany)	EAT58859.1	6e-17	27	Y	N
Chlorobium limicola strain DSM 245	Chlorobi	hot spring (CA, USA)	ACD90141.1	5e-17	29	Y	Y
Chlorobium limicola strain Frasassi	Chlorobi	sediment-water interface in an artificial aquarium in the Frasassi cave system (Italy)	KUL32430.1	3e-16	29	N	N
Chlorobium phaeobacteroides strain BS1	Chlorobi	chemocline of the Black Sea	ACE04425.1	3e-17	29	N	N
Chlorobium phaeobacteroides strain DSM 266	Chlorobi	Lake Blankvann (Norway)	ABL65163.1	3e-24	33	Y	N
Chlorobium phaeovibrioides strain BrKhr17	Chlorobi	Lake Bolshye Khruslomeny, water chemocline zone	RTY40038.1	7e-18	31	Y	N
Chlorobium phaeovibrioides strain DSM 265	Chlorobi	saline intertidal flat	ABP36835.1	7e-20	31	Y	N
Chlorobium phaeovibrioides strain PhvTcv-s14	Chlorobi	water chemocline zone (Russia)	QEQ57063.1	6e-18	31	Y	N
Chlorobium sp. isolate L227-2013-22	Chlorobi	freshwater lake (Kenora, Ontario, Canada)	TLU55211.1	2e-21	31	Y	N
Chlorobium sp. isolate L227-2013-55	Chlorobi	freshwater lake (Kenora, Ontario, Canada)	TLU57894.1	8e-19	29	N	N
Chlorobium sp. isolate L227-2013-56	Chlorobi	freshwater lake (Kenora, Ontario, Canada)	TLU51735.1	9e-26	30	Y	N
Chlorobium sp. isolate L227-S-6D	Chlorobi	freshwater lake (Kenora, Ontario, Canada)	TLU81745.1	6e-17	29	N	N
Chlorobium sp. isolate L304-S-6D	Chlorobi	freshwater lake (Kenora, Ontario, Canada)	TLU83342.1	2e-21	31	Y	N
Chlorobium sp. isolate L442-64	Chlorobi	freshwater lake (Kenora, Ontario, Canada)	TLU54122.1	4e-18	29	N	N
Chlorobium sp. isolate UBA8843	Chlorobi	synthetic microbial community	HCD35528.1	9e-20	31	Y	N
Chlorobium sp. strain BLA1	Chlorobi	Brownie Lake (Minneapolis, MN, USA)	NHQ60379.1	2e-17	28	Y	N
Chlorobium sp. strain KB01	Chlorobi	meromictic lake (Kabuno Bay, Congo)	WP_076791818.1	4e-13	27	Y	N
Chlorobium sp. strain N1	Chlorobi	sediment (Norsminde Fjord, Denmark)	TCD47456.1	8e-21	30	Y	N
Chloroflexi bacterium isolate AS06rmzACSIP_450	Chloroflexi	anaerobic digestion of organic wastes under variable temperature conditions and feedstocks	NLW71729.1	7e-33	32	Y	N
Chloroflexi bacterium isolate AS15tlH2ME_173	Chloroflexi	anaerobic digestion of organic wastes under variable temperature conditions and feedstocks	NLA79515.1	6e-35	34	Y	N
Chloroflexi bacterium isolate AS26fmACSIPLY_11	Chloroflexi	anaerobic digestion of organic wastes under variable temperature conditions and feedstocks	HHY58046.1	2e-22	30	Y	N
Chloroflexi bacterium isolate AS27yjCOA_1	Chloroflexi	anaerobic digestion of organic wastes under variable temperature conditions and feedstocks	NMB61392.1	1e-36	31	Y	N
Chloroflexi bacterium isolate AS27yjCOA_123	Chloroflexi	anaerobic digestion of organic wastes under variable temperature conditions and feedstocks	NMB86957.1	4e-33	33	Y	N
Chloroflexi bacterium isolate AS27yjCOA_124	Chloroflexi	anaerobic digestion of organic wastes under variable temperature conditions and feedstocks	NMB61392.1	1e-36	31	Y	N
Chloroflexi bacterium isolate AS27yjCOA_4	Chloroflexi	anaerobic digestion of organic wastes under variable temperature conditions and feedstocks	NMC52453.1	1e-23	33	Y	N
Chloroflexi bacterium isolate AS27yjCOA_56	Chloroflexi	anaerobic digestion of organic wastes under variable temperature conditions and feedstocks	NMC45596.1	4e-35	32	Y	N
Chloroflexi bacterium isolate B46_G1	Chloroflexi	deep-sea hydrothermal vent sediment (Guaymas Basin, Mexico)	RLC71331.1	5e-39	35	Y	N
Chloroflexi bacterium isolate CFX1	Chloroflexi	marine ANAMMOX bioreactor	KAA3663928.1	4e-35	34	N	Y
Chloroflexi bacterium isolate CR04	Chloroflexi	marine sediment (Pacific Ocean)	TDI86467.1	2e-33	33	Y	N
Chloroflexi bacterium isolate HGW-Chloroflexi-1	Chloroflexi	groundwater (Horonobe, Japan)	PKO23290.1	1e-33	34	Y	N
Chloroflexi bacterium isolate HGW-Chloroflexi-10	Chloroflexi	groundwater (Horonobe, Japan)	PKO13937.1	1e-35	34	Y	N
Chloroflexi bacterium isolate M_MetaBat.114	Chloroflexi	deepsea hydrothermal sulfide chimney (Pacific Ocean)	NOZ27705.1	8e-31	30	Y	N
Chloroflexi bacterium isolate metabat2.725	Chloroflexi	Prairie Pothole Region wetland sediment (Cottonwood Lake, ND, USA)	RPH61221.1	1e-37	35	Y	N
Chloroflexi bacterium isolate RBG_16_54_18	Chloroflexi	Rifle well D04 (Rifle, CO, USA)	OGO29581.1	8e-40	34	Y	N
Chloroflexi bacterium isolate SpSt-271	Chloroflexi	hot spring sediment (British Columbia, Canada)	HDY04783.1	4e-35	35	Y	N
Chloroflexi bacterium isolate SpSt-326	Chloroflexi	hot spring sediment (British Columbia, Canada)	HDV36418.1	2e-36	35	Y	N
Chloroflexi bacterium isolate SpSt-327	Chloroflexi	hot spring sediment (British Columbia, Canada)	HEG74209.1	5e-38	36	Y	N
Chloroflexi bacterium isolate SpSt-422	Chloroflexi	hot spring sediment (British Columbia, Canada)	HFN11568.1	5e-34	32	Y	N
Chloroflexi bacterium isolate SpSt-438	Chloroflexi	hot spring sediment (British Columbia, Canada)	HFM60814.1	7e-33	34	Y	N
Chloroflexi bacterium isolate SpSt-474	Chloroflexi	hot spring sediment (British Columbia, Canada)	HGU24517.1	2e-37	35	Y	N
Chloroflexi bacterium isolate SpSt-552	Chloroflexi	hot spring sediment (British Columbia, Canada)	HGQ02489.1	2e-31	32	Y	N
Chloroflexi bacterium isolate SpSt-583	Chloroflexi	hot spring sediment (British Columbia, Canada)	HGT18656.1	3e-33	34	Y	N
Chloroflexi bacterium isolate SpSt-600	Chloroflexi	hot spring sediment (Tengchong, China)	HGO05051.1	8e-34	32	Y	N
Chloroflexi bacterium isolate SpSt-660	Chloroflexi	hot spring sediment (Tengchong, China)	HGL63430.1	3e-33	32	Y	N
Chloroflexi bacterium isolate SpSt-996	Chloroflexi	mud, sediment (Yellowstone National Park, USA)	HFU29806.1	2e-33	34	Y	N
Chloroflexi bacterium isolate UBA9854	Chloroflexi	anaerobic digester	HAJ37108.1	2e-26	31	Y	N
Chloroflexi bacterium isolate UTCFX4	Chloroflexi	anaerobic digester filtrate from the belt filter press of CVWRF wastewater treatment plant (Salt Lake City, UT, USA)	OQY79586.1	2e-23	31	Y	N
Cloacibacillus evryensis strain DSM 19522	Synergistetes	sewage sludge (Évry, France)	WP_034444262.1	6e-15	26	N	N
Cloacibacillus porcorum strain 105753	Synergistetes	pig feces	NMF17534.1	3e-14	26	N	N
Cloacibacillus porcorum strain CL-84	Synergistetes	pig cecal mucosa	ANZ46032.1	8e-12	24	N	N
Cloacibacillus sp. strain An23	Synergistetes	red junglefowl cecum	OUO93278.1	9e-16	27	N	N
Deferribacter desulfuricans strain SSM1	Deferribacteres	deep-sea hydrothermal vent (Suiyo Seamount, Japan)	BAI81501.1	9e-05	24	Y	N
Dehalococcoidia bacterium isolate Baikal-deep-G109	Chloroflexi	Lake Baikal (Russia)	MSQ14392.1	3e-13	26	N	N
Deltaproteobacteria bacterium isolate 1MN72D_58_314	Proteobacteria	groundwater (Munich, Germany)	TDB36245.1	2e-12	28	Y	Y
Deltaproteobacteria bacterium isolate AS06rmzACSIP_532	Proteobacteria	anaerobic digestion of organic wastes under variable temperature conditions and feedstocks	NLV24503.1	2e-13	30	Y	N
Deltaproteobacteria bacterium isolate AS06rmzACSIP_589	Proteobacteria	anaerobic digestion of organic wastes under variable temperature conditions and feedstocks	NLX52857.1	3e-38	35	Y	N
Deltaproteobacteria bacterium isolate AS4AglBPMA_32	Proteobacteria	anaerobic digestion of organic wastes under variable temperature conditions and feedstocks	NMC97429.1	3e-38	35	Y	N
Deltaproteobacteria bacterium isolate B3_G2	Proteobacteria	deep-sea hydrothermal vent sediment (Guaymas Basin, Mexico)	RLC06739.1	3e-17	28	Y	N
Deltaproteobacteria bacterium isolate B13_G4	Proteobacteria	deep-sea hydrothermal vent sediment (Guaymas Basin, Mexico)	RLC22860.1	2e-24	30	Y	Y
Deltaproteobacteria bacterium isolate B17_G16	Proteobacteria	deep-sea hydrothermal vent sediment (Guaymas Basin, Mexico)	RLB37252.1	7e-12	26	Y	N
Deltaproteobacteria bacterium isolate B23_G16	Proteobacteria	deep-sea hydrothermal vent sediment (Guaymas Basin, Mexico)	RLC12904.1	9e-19	31	Y	N
Deltaproteobacteria bacterium isolate B46_G9	Proteobacteria	deep-sea hydrothermal vent sediment (Guaymas Basin, Mexico)	RLB18191.1	1e-19	29	Y	N
Deltaproteobacteria bacterium isolate B125_G9	Proteobacteria	deep-sea hydrothermal vent sediment (Guaymas Basin, Mexico)	RLC29483.1	6e-19	26	Y	N
Deltaproteobacteria bacterium isolate B133_G9	Proteobacteria	deep-sea hydrothermal vent sediment (Guaymas Basin, Mexico)	RLC20422.1	1e-24	32	N	N
Deltaproteobacteria bacterium isolate B144_G9	Proteobacteria	deep-sea hydrothermal vent sediment (Guaymas Basin, Mexico)	RLC25857.1	9e-18	28	Y	Y
Deltaproteobacteria bacterium isolate CG_4_8_14_3_um_filter_51_11	Proteobacteria	aquifer (Crystal Geyser, UT, USA)	PIX18886.1	2e-18	27	N	N
Deltaproteobacteria bacterium isolate CG03_land_8_20_14_0_80_45_14	Proteobacteria	aquifer (Crystal Geyser, UT, USA)	PIV21324.1	1e-22	27	Y	N
Deltaproteobacteria bacterium isolate DOLJORAL78_50_10	Proteobacteria	gingival sulcus from 5 year old male Dolphin_J	PIE73735.1	7e-21	31	Y	N
Deltaproteobacteria bacterium isolate DOLJORAL78_53_22	Proteobacteria	gingival sulcus from 5 year old male Dolphin_J	PIE70991.1	4e-07	25	N	N
Deltaproteobacteria bacterium isolate HGW-Deltaproteobacteria-1	Proteobacteria	groundwater (Horonobe, Japan)	PKN88290.1	3e-30	32	Y	N
Deltaproteobacteria bacterium isolate HGW-Deltaproteobacteria-5	Proteobacteria	groundwater (Horonobe, Japan)	PKN10657.1	2e-34	33	Y	N
Deltaproteobacteria bacterium isolate HGW-Deltaproteobacteria-6	Proteobacteria	groundwater (Horonobe, Japan)	PKN18563.1	3e-36	35	Y	N
Deltaproteobacteria bacterium isolate HGW-Deltaproteobacteria-11	Proteobacteria	groundwater (Horonobe, Japan)	PKN59704.1	2e-33	33	Y	N
Deltaproteobacteria bacterium isolate HGW-Deltaproteobacteria-19	Proteobacteria	groundwater (Horonobe, Japan)	PKN34680.1	1e-21	32	Y	N
Deltaproteobacteria bacterium isolate INTA.AUR.1003	Proteobacteria	first pond of the AUR serial dairy industry stabilization pond system (Vila, Argentina)	NCC25723.1	1e-14	28	Y	N
Deltaproteobacteria bacterium isolate J040	Proteobacteria	iron-rich hot spring (Shikinejima Island, Japan)	RMG60923.1	1e-23	31	N	N
Deltaproteobacteria bacterium isolate MAG 48	Proteobacteria	hydrothermal vent (Pacific Ocean)	RTZ96695.1	3e-15	27	Y	Y
Deltaproteobacteria bacterium isolate RIFOXYC2_FULL_48_10	Proteobacteria	Rifle well CD01 (Rifle, CO, USA)	OGQ92707.1	3e-22	29	Y	N
Deltaproteobacteria bacterium isolate SpSt-510	Proteobacteria	hot spring sediment (British Columbia, Canada)	HFH11051.1	2e-20	30	Y	N
Deltaproteobacteria bacterium isolate SpSt-772	Proteobacteria	mud, sediment (Yellowstone National Park, USA)	HGV81120.1	2e-16	27	Y	N
Deltaproteobacteria bacterium isolate SpSt-871	Proteobacteria	mud, sediment (Yellowstone National Park, USA)	HGZ73194.1	7e-16	27	Y	N
Deltaproteobacteria bacterium isolate SpSt-1015	Proteobacteria	mud, sediment (Yellowstone National Park, USA)	HHH87581.1	9e-20	30	Y	N
Deltaproteobacteria bacterium isolate UBA10529	Proteobacteria	oil sands and coal beds	HAR96709.1	2e-15	28	Y	N
Desulfamplus magnetovallimortis strain BW-1	Proteobacteria	brackish spring (Death Valley, CA, USA)	SLM31755.1	7e-20	25	Y	N
Desulfatibacillum aliphaticivorans strain AK-01	Proteobacteria	Arthur Kill, NJ/NY waterway (USA)	ACL02166.1	5e-19	33	N	Y
Desulfatibacillum aliphaticivorans strain DSM 15576	Proteobacteria	hydrocarbon-polluted marine sediment (Gulf of Fos, France)	WP_051327074.1	5e-20	34	N	Y
Desulfatibacillum alkenivorans strain DSM 16219	Proteobacteria	oil-polluted sediment of operation station of ballast water and tank water cleaning (Fos Harbor, France)	WP_083611154.1	1e-17	32	N	Y
Desulfatiglans anilini strain DSM 4660	Proteobacteria	marine sediment (North Sea coast, Germany)	WP_028322618.1	1e-22	31	N	N
Desulfatitalea sp. isolate Site_C24	Proteobacteria	beach sand (Middle Park Beach, Australia)	NNK02546.1	1e-12	28	Y	Y
Desulfatitalea tepidiphila strain S28bF	Proteobacteria	marine sediment (Tokyo Bay, Japan)	WP_076750459.1	2e-23	30	Y	N
Desulfobacter curvatus strain DSM 3379	Proteobacteria	marine mud (Venice, Italy)	WP_020586554.1	2e-20	30	Y	Y
Desulfobacter hydrogenophilus strain AcRS1	Proteobacteria	marine mud (Venice, Italy)	QBH12555.1	8e-15	27	Y	Y
Desulfobacter postgatei strain 2ac9	Proteobacteria	anaerobic sediment of brackish water ditch (Jadebusen, Germany)	EIM62640.1	1e-21	30	Y	N
Desulfobacter sp. isolate UBA12168	Proteobacteria	sediment	HBT90065.1	2e-21	30	Y	N
Desulfobacter vibrioformis strain DSM 8776	Proteobacteria	water-oil separation system on oil platform (North Sea, Norway)	WP_035235263.1	4e-18	29	Y	Y
Desulfobacteraceae bacterium isolate 4484_190.3	Proteobacteria	deep-sea hydrothermal vent sediment (Guaymas Basin, Mexico)	OPX36574.1	8e-19	28	Y	N
Desulfobacteraceae bacterium isolate 4572_88	Proteobacteria	deep-sea hydrothermal vent sediment (Guaymas Basin, Mexico)	OQY55368.1	3e-20	31	N	Y
Desulfobacteraceae bacterium isolate 4572_123	Proteobacteria	deep-sea hydrothermal vent sediment (Guaymas Basin, Mexico)	OQY04121.1	5e-26	30	Y	Y
Desulfobacteraceae bacterium isolate CG2_30_51_40	Proteobacteria	groundwater (Crystal Geyser, UT, USA)	OIP43152.1	2e-18	27	N	N
Desulfobacteraceae bacterium isolate DS_bin_10	Proteobacteria	beach sand (Middle Park Beach, Australia)	NNG02102.1	2e-12	25	Y	N
Desulfobacteraceae bacterium isolate Eth-SRB1	Proteobacteria	anaerobic ethane-degrading enrichment culture inoculated with marine sediment (Gulf of Mexico)	RZB29647.1	5e-18	27	Y	N
Desulfobacteraceae bacterium isolate Eth-SRB2	Proteobacteria	anaerobic ethane-degrading enrichment culture inoculated with marine sediment (Gulf of Mexico)	RZB36540.1	3e-25	30	Y	Y
Desulfobacteraceae bacterium isolate HyVt-13	Proteobacteria	deep-sea hydrothermal vent sediment (Guaymas Basin, Mexico)	HDI59857.1	1e-10	29	N	Y
Desulfobacteraceae bacterium isolate HyVt-208	Proteobacteria	deep-sea hydrothermal vent sediment (Guaymas Basin, Mexico)	HDL07956.1	2e-22	28	Y	N
Desulfobacteraceae bacterium isolate IS3	Proteobacteria	microbial mat in sulfidic groundwater-fed sinkhole (Lake Huron, USA)	OQX21718.1	1e-23	27	N	Y
Desulfobacteraceae bacterium isolate IS3	Proteobacteria	microbial mat in sulfidic groundwater-fed sinkhole (Lake Huron, USA)	OQW99265.1	2e-19	30	Y	Y
Desulfobacteraceae bacterium isolate IS3	Proteobacteria	microbial mat in sulfidic groundwater-fed sinkhole (Lake Huron, USA)	OQX26173.1	2e-18	30	Y	Y
Desulfobacteraceae bacterium isolate Madre2	Proteobacteria	bioplastic (PHA) biofilm from water-sediment interface of coastal lagoon (Upper Laguna Madre, TX, USA)	THB81596.1	3e-17	27	Y	Y
Desulfobacteraceae bacterium isolate SURF_4	Proteobacteria	deeply circulating subsurface aquifer fluids (Lead, SD, USA)	RJQ76849.1	7e-11	26	Y	N
Desulfobacteraceae bacterium isolate SURF_4	Proteobacteria	deeply circulating subsurface aquifer fluids (Lead, SD, USA)	RJQ65780.1	2e-05	21	N	N
Desulfobacteraceae bacterium isolate SURF_7	Proteobacteria	deeply circulating subsurface aquifer fluids (Lead, SD, USA)	RJP79134.1	6e-21	29	Y	Y
Desulfobacteraceae bacterium isolate UBA8212	Proteobacteria	seawater	HCY85389.1	9e-14	28	Y	N
Desulfobacteraceae bacterium isolate UBA8400	Proteobacteria	microbial mat (Lake Huron, MI, USA)	HAO21021.1	5e-27	27	N	Y
Desulfobacterales bacterium isolate DOLJORAL78_48_6	Proteobacteria	gingival sulcus from 5 year old male Dolphin_J	PIE60952.1	7e-18	28	Y	Y
Desulfobacterales bacterium isolate GLR701	Proteobacteria	Glendhu Ridge methane seep (Pacific Ocean)	NOQ19417.1	9e-24	30	N	N
Desulfobacterales bacterium isolate HyVt-57	Proteobacteria	deep-sea hydrothermal vent sediment (Guaymas Basin, Mexico)	HGY11719.1	1e-17	28	Y	N
Desulfobacterales bacterium isolate HyVt-57	Proteobacteria	deep-sea hydrothermal vent sediment (Guaymas Basin, Mexico)	HGY11834.1	4e-15	28	Y	N
Desulfobacterales bacterium isolate HyVt-59	Proteobacteria	deep-sea hydrothermal vent sediment (Guaymas Basin, Mexico)	HHC24326.1	1e-23	32	Y	N
Desulfobacterales bacterium isolate S7086C20	Proteobacteria	methane seep sediment (Pacific Ocean)	OEU45016.1	4e-24	31	Y	N
Desulfobacterales bacterium isolate Site_B14	Proteobacteria	beach sand (Middle Park Beach, Australia)	NNK84523.1	2e-23	29	Y	N
Desulfobacterales bacterium isolate SpSt-563	Proteobacteria	hot spring sediment (British Columbia, Canada)	HGP66397.1	6e-19	30	Y	N
Desulfobacterales bacterium isolate UWMA-0216	Proteobacteria	Mid-Cayman Rise vent fluids (Atlantic Ocean)	HID59813.1	2e-15	26	Y	N
Desulfobacterium autotrophicum strain HRM2	Proteobacteria	marine sediment (Mediterranean Sea)	ACN17620.1	3e-19	30	Y	Y
Desulfobacterium vacuolatum strain DSM 3385	Proteobacteria	marine mud (Venice, Italy)	SMC85487.1	7e-17	29	Y	Y
Desulfobacula phenolica strain DSM 3384	Proteobacteria	marine mud (Venice, Italy)	SDU45768.1	3e-16	26	Y	Y
Desulfobacula sp. isolate GWF2_41_7	Proteobacteria	Rifle well CD01 (Rifle, CO, USA)	OGR15363.1	5e-19	27	Y	N
Desulfobacula sp. isolate SM1_1_2	Proteobacteria	stromatolite mat (Schoenmakerskop, South Africa)	NJM02770.1	1e-17	28	N	Y
Desulfobacula toluolica strain Tol2	Proteobacteria	marine mud (Woods Hole, MA, USA)	CCK82146.1	2e-15	26	Y	Y
Desulfobulbaceae bacterium isolate DB1	Proteobacteria	anode biofilm in microbial fuel cells	OKY74567.1	6e-05	27	Y	N
Desulfobulbus oralis strain HOT041/ORNL	Proteobacteria	human subgingival sample	AVD70372.1	2e-57	37	Y	N
Desulfobulbus oralis strain HOT041/ORNL	Proteobacteria	human subgingival sample	AVD71509.1	1e-61	40	Y	N
Desulfococcus multivorans strain DSM 2059	Proteobacteria	sewage digester (Göttingen, Germany)	EPR35993.1	2e-19	32	Y	N
Desulfococcus sp. isolate 4484_241	Proteobacteria	deep-sea hydrothermal vent sediment (Guaymas Basin, Mexico)	OQX63297.1	3e-20	29	N	N
Desulfococcus sp. isolate 4484_242	Proteobacteria	deep-sea hydrothermal vent sediment (Guaymas Basin, Mexico)	OQX61744.1	2e-16	28	N	N
Desulfoluna spongiiphila strain AA1	Proteobacteria	marine sponge Aplysina aerophoba (Mediterranean Sea)	SCX79058.1	2e-06	27	N	Y
Desulfoluna spongiiphila strain DBB	Proteobacteria	marine intertidal sediment (L'Escala, Spain)	VVS90461.1	8e-06	26	N	Y
Desulfomonile tiedjei isolate SpSt-769	Proteobacteria	mud, sediment (Yellowstone National Park, USA)	HGH61094.1	5e-28	32	Y	N
Desulfomonile tiedjei strain DSM 6799	Proteobacteria	sewage sludge (Adrian, MI, USA)	AFM25414.1	1e-36	35	Y	Y
Desulfonatronospira thiodismutans strain ASO3-1	Proteobacteria	sediment from a highly alkaline saline soda lake on the Kulunda Steppe (Altai, Russia)	EFI33801.1	1e-22	33	Y	N
Desulfonema ishimotonii strain Tokyo 01	Proteobacteria	marine sediment (Tokyo Bay, Japan)	GBC64034.1	3e-21	30	N	Y
Desulfosarcina alkanivorans strain PL12	Proteobacteria	oil spill of shallow marine sediment (Shuaiba, Kuwait)	BBO72287.1	2e-19	30	Y	Y
Desulfosarcina cetonica strain JCM 12296	Proteobacteria	flooded oil stratum of the Apsheron peninsula (Azerbaijan)	WP_054702774.1	2e-13	28	N	Y
Desulfosarcina ovata subsp. sediminis strain 28bB2T	Proteobacteria	tidal flat sediment (Tokyo Bay, Japan)	BBO80496.1	3e-11	27	Y	Y
Desulfosarcina sp. strain BuS5	Proteobacteria	sediment (Guaymas Basin, Mexico)	WP_027353905.1	9e-15	25	Y	Y
Desulfosarcina widdelii strain PP31	Proteobacteria	oil spill of shallow marine sediment (Shuaiba, Kuwait)	BBO74481.1	8e-15	26	Y	Y
Desulfospira joergensenii strain DSM 10085	Proteobacteria	marine surface sediment below sea grass (Arcachon Bay, France)	WP_022666032.1	2e-19	28	Y	Y
Desulfotignum balticum strain DSM 7044	Proteobacteria	marine mud (Saxild, Denmark)	WP_024336727.1	6e-23	32	Y	Y
Desulfotignum phosphitoxidans strain DSM 13687	Proteobacteria	marine sediment (Venice, Italy)	EMS79033.1	3e-23	32	Y	Y
Desulfovibrio sp. strain An276	Proteobacteria	red junglefowl cecum	OUO52973.1	3e-60	35	Y	N
Desulfovibrionaceae bacterium isolate CIM:MAG 1040	Proteobacteria	human feces	PWM70546.1	1e-65	41	Y	N
Desulfurispirillum indicum strain S5	Chrysiogenetes	river sediment (Chennai, India)	ADU66823.1	0.0001	26	Y	N
Desulfurivibrio sp. isolate SURF_16	Proteobacteria	deeply circulating subsurface aquifer fluids (Lead, SD, USA)	RJX31147.1	8e-11	28	Y	Y
Desulfuromonadales bacterium isolate C00003093	Proteobacteria	sediment from site of active methane seepage at Hydrate Ridge South (Pacific Ocean)	OEU75150.1	2e-18	28	Y	Y
Fibrobacter sp. isolate AS06rmzACSIP_199	Fibrobacteres	anaerobic digestion of organic wastes under variable temperature conditions and feedstocks	NLG16780.1	3e-22	29	Y	N
Fibrobacter sp. isolate AS06rmzACSIP_529	Fibrobacteres	anaerobic digestion of organic wastes under variable temperature conditions and feedstocks	NLD91845.1	1e-21	27	N	Y
Fibrobacter sp. isolate AS06rmzACSIP_543	Fibrobacteres	anaerobic digestion of organic wastes under variable temperature conditions and feedstocks	NLE01532.1	7e-21	30	Y	N
Fibrobacter sp. isolate AS09scLD_71	Fibrobacteres	anaerobic digestion of organic wastes under variable temperature conditions and feedstocks	NLP03213.1	2e-22	30	Y	N
Fibrobacter sp. isolate AS22ysBPME_152	Fibrobacteres	anaerobic digestion of organic wastes under variable temperature conditions and feedstocks	NLL13864.1	3e-20	27	Y	N
Fibrobacteres bacterium isolate UBA10882	Fibrobacteres	wetland surface sediment	HAJ80221.1	6e-20	30	Y	N
Firmicutes bacterium isolate AS23ysBPME_266	Firmicutes	anaerobic digestion of organic wastes under variable temperature conditions and feedstocks	NMB11274.1	4e-06	25	N	N
Flexilinea flocculi strain TC1	Chloroflexi	methanogenic granular sludge (Belgium)	GAP39404.1	5e-43	34	Y	N
Fretibacterium sp. isolate AS21ysBPME_7	Synergistetes	anaerobic digestion of organic wastes under variable temperature conditions and feedstocks	NLL37650.1	1e-16	32	N	N
Geovibrio thiophilus strain DSM 11263	Deferribacteres	drainage ditch (Konstanz, Germany)	QAR33452.1	4e-08	28	Y	N
Ignavibacteriae bacterium isolate B3_G1	Chlorobi	deep-sea hydrothermal vent sediment (Guaymas Basin, Mexico)	RKY90554.1	4e-22	29	Y	N
Lentimonas sp. CC4	Verrucomicrobia	seawater (Nahant, MA, USA)	CAA6679502.1	1e-15	30	Y	Y
Lentimonas sp. CC10	Verrucomicrobia	seawater (Nahant, MA, USA)	CAA6691588.1	3e-15	29	Y	Y
Lentisphaerae bacterium isolate AS06rmzACSIP_375	Lentisphaerae	anaerobic digestion of organic wastes under variable temperature conditions and feedstocks	NLE68485.1	5e-15	29	Y	N
Lentisphaerae bacterium isolate RIFOXYA12_64_32	Lentisphaerae	Rifle well CD01 (Rifle, CO, USA)	OGV62430.1	2e-28	33	Y	N
Leptolinea sp. isolate AS06rmzACSIP_266	Chloroflexi	anaerobic digestion of organic wastes under variable temperature conditions and feedstocks	NLF50870.1	2e-41	35	Y	N
Leptolinea sp. isolate AS27yjCOA_114	Chloroflexi	anaerobic digestion of organic wastes under variable temperature conditions and feedstocks	NMB53094.1	2e-36	34	Y	N
Leptolinea tardivitalis strain YMTK-2	Chloroflexi	wastewater from a factory producing shochu (Yamagawa Beach, Japan)	KPL70500.1	2e-38	33	Y	N
Levilinea saccharolytica strain KIBI-1	Chloroflexi	sludge granules from sugar-processing plant (Niigata, Japan)	KPL75587.1	3e-35	35	Y	N
Nitrolancea hollandica strain Lb	Chloroflexi	nitrifying bioreactor (Rotterdam, Netherlands)	CCF84771.1	8e-06	24	N	N
Nitrospira moscoviensis strain NSP M-1	Nitrospirae	eroded iron pipe (Moscow, Russia)	ALA58029.1	2e-16	29	Y	Y
Olavius algarvensis Delta 1 endosymbiont	Proteobacteria	shallow marine sediment (Italy)	CAB1077770.1	1e-21	29	Y	Y
Olavius sp. associated proteobacterium Delta 1	Proteobacteria	shallow marine sediment (Italy)	CAB1061238.1	6e-20	28	Y	N
Ornatilinea apprima strain P3M-1	Chloroflexi	microbial mat formed in wooden bath filled with hot water from a 2775 m-deep well (Siberia, Russia)	KPL78704.1	1e-20	33	Y	N
Pelodictyon luteolum strain DSM 273	Chlorobi	meromictic lake (Norway)	ABB23996.1	2e-15	29	Y	N
Pelodictyon phaeoclathratiforme strain BU-1	Chlorobi	monimolimnion of Buchensee (Germany)	ACF43535.1	1e-22	32	Y	N
Pelolinea submarina strain DSM 23923	Chloroflexi	marine subsurface sediment (Pacific Ocean)	BBB47806.1	2e-35	32	Y	N
Planctomycetes bacterium isolate GSL.Bin20	Planctomycetes	microbial mat (Bridger Bay, UT, USA)	NBB94753.1	5e-22	30	Y	N
Prosthecochloris aestuarii isolate SpSt-1181	Chlorobi	hot spring sediment (Wilbur Springs, CA, USA)	HED30548.1	2e-28	36	Y	N
Prosthecochloris aestuarii strain DSM 271	Chlorobi	hydrogen sulfide containing mud of brackish lagoon (Lake Sasyk-Sivash, Russia)	ACF46288.1	2e-20	30	N	Y
Prosthecochloris marina strain V1	Chlorobi	coastal area of the South China Sea	PWW83239.1	5e-23	31	N	Y
Prosthecochloris sp. isolate C10	Chlorobi	seawater lake chemocline (Dragon's Eye Lake, Croatia)	NEX14508.1	3e-17	28	N	N
Prosthecochloris sp. strain CIB 2401	Chlorobi	coastal lagoon (Mallorca, Spain)	ANT65030.1	2e-26	34	Y	N
Prosthecochloris sp. strain GSB1	Chlorobi	deep-sea hydrothermal vent (Pacific Ocean)	ASQ91644.1	2e-26	33	N	Y
Prosthecochloris sp. strain HL-130-GSB	Chlorobi	phototrophic microbial mat (Hot Lake, WA, USA)	ARM30833.1	5e-28	36	Y	N
Prosthecochloris sp. strain ZM_2	Chlorobi	water from chemokine of meromictic lakes Green cape (Karelia, Russia)	RNA64855.1	8e-24	34	Y	Y
Prosthecochloris vibrioformis strain DSM 260	Chlorobi	rivermouth	TNJ36903.1	9e-27	34	Y	N
Proteobacteria bacterium isolate DOLZORAL124_55_4	Proteobacteria	gingival sulcus from 29 year old lactating female Dolphin_Z	PID40410.1	2e-14	28	Y	Y
Proteobacteria bacterium isolate SpSt-1152	Proteobacteria	hot spring sediment (Wilbur Springs, CA, USA)	HEC99630.1	2e-15	28	Y	N
Pseudodesulfovibrio sp. strain S3	Proteobacteria	Black Sea water (Bulgaria)	RWU02434.1	2e-06	26	Y	N
Smithella sp. isolate AS06rmzACSIP_551	Proteobacteria	anaerobic digestion of organic wastes under variable temperature conditions and feedstocks	NLD79966.1	2e-35	33	Y	N
Smithella sp. isolate AS17jrsBPGN_1	Proteobacteria	anaerobic digestion of organic wastes under variable temperature conditions and feedstocks	NLA41131.1	1e-32	33	Y	N
Smithella sp. isolate AS4AglBPMA_11	Proteobacteria	anaerobic digestion of organic wastes under variable temperature conditions and feedstocks	NMC92510.1	5e-35	34	Y	N
Smithella sp. isolate D17	Proteobacteria	produced water from an oilfield (Medicine Hat, Alberta, Canada)	KFZ45035.1	2e-36	34	Y	N
Smithella sp. isolate F21	Proteobacteria	oil sands tailings pond (Medicine Hat, Alberta, Canada)	KFN39154.1	7e-36	34	Y	N
Smithella sp. isolate SCADC	Proteobacteria	mature fine tailings from oil sands tailings pond (Medicine Hat, Alberta, Canada)	KFO68937.1	3e-37	35	Y	N
Smithella sp. isolate SDB	Proteobacteria	sediment (San Diego Bay, CA, USA)	KQC09736.1	6e-33	33	Y	N
Smithella sp. isolate UBA10513	Proteobacteria	oil sands and coal beds	HBI47682.1	1e-38	34	Y	N
Sphaerobacter thermophilus strain DSM 20745	Chloroflexi	thermal treated municipal sewage sludge (Muenchen-Grosslappen, Germany)	ACZ37929.1	9e-07	28	N	N
Sphaerochaeta dissipatitropha strain GLS2	Spirochaetes	arctic permafrost (Russia)	SMP46469.1	1e-21	31	Y	N
Sphaerochaeta globosa strain Buddy	Spirochaetes	marine hot spring (Shiashkoten Island, Russia)	ADY12711.1	8e-22	30	Y	N
Sphaerochaeta halotolerans strain 4-11	Spirochaetes	Production water from oilfield (Vostochno-Anzirskoe oilfield, Russia)	RFU94749.1	1e-17	31	Y	N
Sphaerochaeta pleomorpha strain Grapes	Spirochaetes	Red Cedar River (Okemos, MI, USA)	AEV28959.1	1e-18	30	Y	N
Sphaerochaeta sp. isolate MAG5	Spirochaetes	Red-pigmented microbial biofilm developed on the inner wall of a bioreactor (Jena, Germany)	TAH57281.1	2e-17	30	Y	N
Sphaerochaeta sp. isolate UBA8956	Spirochaetes	oil sands and coal beds	HAF86241.1	4e-12	26	Y	N
Sphaerochaeta sp. isolate UBA9948	Spirochaetes	oil sands and coal beds	HAP57835.1	9e-20	31	Y	N
Sphaerochaeta sp. isolate UBA11053	Spirochaetes	bioreactor	HCU30833.1	2e-17	30	Y	N
Sphaerochaeta sp. isolate UBA11175	Spirochaetes	oil sands and coal beds	HBO36282.1	7e-20	31	Y	N
Spirochaetales bacterium isolate AS06rmzACSIP_457	Spirochaetes	anaerobic digestion of organic wastes under variable temperature conditions and feedstocks	NLE15601.1	7e-20	30	Y	N
Spirochaetales bacterium isolate AS07pgkLD_77	Spirochaetes	anaerobic digestion of organic wastes under variable temperature conditions and feedstocks	NLY07479.1	1e-14	30	Y	N
Spirochaetales bacterium isolate AS08sgBPME_324	Spirochaetes	anaerobic digestion of organic wastes under variable temperature conditions and feedstocks	HHT81641.1	2e-17	29	Y	N
Spirochaetales bacterium isolate AS10tlH2TH_379	Spirochaetes	anaerobic digestion of organic wastes under variable temperature conditions and feedstocks	NLA97632.1	2e-20	30	Y	N
Spirochaetales bacterium isolate AS22ysBPME_10	Spirochaetes	anaerobic digestion of organic wastes under variable temperature conditions and feedstocks	NLL25178.1	4e-17	29	Y	N
Spirochaetales bacterium isolate AS22ysBPME_249	Spirochaetes	anaerobic digestion of organic wastes under variable temperature conditions and feedstocks	NMA22686.1	3e-15	30	Y	N
Spirochaetales bacterium isolate AS23ysBPME_118	Spirochaetes	anaerobic digestion of organic wastes under variable temperature conditions and feedstocks	NLK13860.1	8e-18	29	Y	N
Spirochaetales bacterium isolate AS23ysBPME_120	Spirochaetes	anaerobic digestion of organic wastes under variable temperature conditions and feedstocks	NLK06812.1	1e-15	29	Y	N
Spirochaetes bacterium isolate ADurb.Bin315	Spirochaetes	anaerobic digester (Urbana, IL, USA)	OQA43369.1	4e-16	28	Y	N
Spirochaetes bacterium strain RBG_16_49_21	Spirochaetes	Rifle well D04 (Rifle, CO, USA)	OHD69784.1	2e-12	27	N	N
Spirochaetia bacterium isolate INTA.CYC.017	Spirochaetes	first pond of the CYC serial dairy industry stabilization pond system (San Carlos Sur, Argentina)	NCC13313.1	4e-17	28	Y	N
Spirochaetia bacterium isolate UBA12135	Spirochaetes	aquifer (Colorado River, CO, USA)	HBE03855.1	4e-05	24	Y	N
Synergistaceae bacterium isolate AS07pgkLD_87	Synergistetes	anaerobic digestion of organic wastes under variable temperature conditions and feedstocks	NLV82264.1	5e-11	26	N	N
Synergistes sp. strain 3_1_syn1	Synergistetes	human gut	EHL68284.1	7e-15	26	N	N
Synergistetes bacterium isolate HGW-Synergistetes-1	Synergistetes	groundwater (Horonobe, Japan)	PKL03800.1	4e-08	25	N	N
Syntrophaceae bacterium isolate UBA10514	Proteobacteria	oil sands and coal beds	HBH86494.1	7e-19	30	Y	N
Syntrophaceae bacterium isolate UBA11395	Proteobacteria	oil sands and coal beds	HBJ74262.1	3e-38	35	Y	N
Syntrophobacter sp. strain SbD1	Proteobacteria	peat soil (Weißenstadter Forst-Nord, Germany)	SPF48485.1	2e-24	34	Y	N
Syntrophus sp. isolate UBA8958	Proteobacteria	oil sands and coal beds	HAJ26831.1	1e-21	32	Y	N
Syntrophus sp. isolate UBA10520	Proteobacteria	oil sands and coal beds	HAR97668.1	2e-18	31	Y	N
Thermaerobacter sp. strain PB12/4term	Firmicutes	Sediment (Lake Baikal, Russia)	QIA27848.1	0.0004	28	N	N
uncultured Desulfatiglans sp. isolate IK1	Proteobacteria	asphalt lake (Pitch Lake, Trinidad and Tobago)	VBB43204.1	3e-19	32	N	N
uncultured Desulfobacteraceae bacterium isolate CR-1	Proteobacteria	ectosymbiote of a magnetic protist of Mediterranean sea	VEN73776.1	2e-15	28	Y	Y
Uncultured Desulfobacterium sp.	Proteobacteria	contaminated aquifer (Stuttgart, Germany)	CBX28553.1	2e-24	30	N	N
Verrucomicrobia bacterium isolate DP16D_bin.41	Verrucomicrobia	groundwater (Oak Ridge, TN, USA)	TAN38092.1	4e-22	29	Y	N
