# Supplementary material for: Identification of a Novel Cobamide Remodeling Enzyme in the Beneficial Human Gut Bacterium Akkermansia muciniphila
Source: mBio. 2020 Dec 8;11(6):e02507-20. doi: 10.1128/mBio.02507-20 (PMC7733943; doi:10.1128/mBio.02507-20)
Supplement: TABLE S2 [file SM-MBIO200008st2.xlsx]

## Sheet: Sheet1
Enzyme	Organism	Accession number	References
Endonuclease IV	Bacillus subtilis subsp. subtilis str. 168	P54476.1	Salas-Pacheco JM, Urtiz-Estrada N, Martínez-Cadena G, Yasbin RE, & Pedraza-Reyes M (2003) J Bacteriol 185(18):5380-5390
Endonuclease IV	Chlamydia pneumoniae AR39	AAF37910.1	Liu X & Liu J (2005) Biochim Biophys Acta 1753(2):217-225
Endonuclease IV	Escherichia coli str. K-12 substr. MG1655	AAC75220.1	Hosfield DJ, Guan Y, Haas BJ, Cunningham RP, & Tainer JA (1999) Cell 98(3):397-408; Ishchenko AA, Ide H, Ramotar D, Nevinsky G, & Saparbaev M (2004) Biochemistry 43(48):15210-15216
Endonuclease IV	Geobacillus kaustophilus HTA426	BAD76759.1	Asano R, et al. (2011) Acta Crystallogr D Biol Crystallogr 67(Pt 3):149-155
Endonuclease IV	Mycobacterium tuberculosis H37Rv	NP_215184.1	Zhang W, et al. (2018) Biochem Biophys Res Commun 498(1):111-118; Puri RV, Singh N, Gupta RK, & Tyagi AK (2013) PLoS One 8(8):e71535
Endonuclease IV	Mycoplasma genitalium G37	AAC71456.1	Estevão S, van der Spek PE, van Rossum AMC, & Vink C (2014) Microbiology 160(Pt 6):1087-1100
Endonuclease IV	Mycoplasma pneumoniae M129	AAB96156.1	Estevão S, van der Spek PE, van Rossum AMC, & Vink C (2014) Microbiology 160(Pt 6):1087-1100
Endonuclease IV	Pyrobaculum aerophilum str. IM2	AAL64792.1	Sartori AA & Jiricny J (2003) J Biol Chem 278(27):24563-24576
Endonuclease IV	Pyrococcus furiosus DSM 3638	AAL80382.1	Kiyonari S, et al. (2009) Nucleic Acids Res 37(19):6439-6453
Endonuclease IV	Sulfolobus islandicus REY15A	ADX86710.1	Yan Z, Huang Q, Ni J, & Shen Y (2016) Extremophiles 20(5):785-793
Endonuclease IV	Thermococcus eurythermalis A501	AIU69743.1	Wang WW, et al. (2018) Int J Mol Sci 20(1)
Endonuclease IV	Thermotoga maritima MSB8	Q9WYJ7.1	Tomanicek SJ, Hughes RC, Ng JD, & Coates L (2010) Acta Crystallogr Sect F Struct Biol Cryst Commun 66(Pt 9):1003-1012; Haas BJ, Sandigursky M, Tainer JA, Franklin WA, & Cunningham RP (1999) J Bacteriol 181(9):2834-2839
Endonuclease IV	Thermus thermophilus HB8	BAD70657.1	Asano R, et al. (2011) Acta Crystallogr D Biol Crystallogr 67(Pt 3):149-155; Back JH, Chung JH, Park JH, & Han YS (2006) Biochem Biophys Res Commun 346(3):889-895
Endonuclease IV	Vibrio cholerae C6706	OFJ21245.1	Davies BW, et al. (2011) PLoS Pathog 7(2):e1001295
Fructoselysine 3-epimerase	Escherichia coli BL21(DE3)	ACT45027.1	Wiame E & Van Schaftingen E (2004) Biochem J 378(Pt 3):1047-1052
Hydroxypyruvate isomerase	Escherichia coli K-12	P30147.1	Ashiuchi M & Misono H (1999) Biochim Biophys Acta 1435(1-2):153-159
Hydroxypyruvate isomerase	Streptomyces coelicolor A3(2)	Q9Z596.1	Navone L, et al. (2015) Appl Environ Microbiol 81(19):6649-6659
2-keto-myo-inositol dehydratase	Bacillus subtilis subsp. subtilis str. 168	AIY95289.1	Yoshida KI, et al. (2004) Microbiology 150(Pt 3):571-580
2-keto-myo-inositol dehydratase	Caulobacter vibrioides CB15	AAK23281.1	Boutte CC, et al. (2008) PLoS Genet 4(12):e1000310
2-keto-myo-inositol dehydratase	Citrobacter sp. TBCP-5362	QCQ70428.1	Yuan C, Yang P, Wang J, & Jiang L (2019) Biochem Biophys Res Commun 517(3):427-432
2-keto-myo-inositol dehydratase	Clostridium perfringens str. 13	BAB79797.1	Kawsar HI, Ohtani K, Okumura K, Hayashi H, & Shimizu T (2004) FEMS Microbiol Lett 235(2):289-295
2-keto-myo-inositol dehydratase	Corynebacterium glutamicum ATCC 13032	AUH99791.1	Krings E, et al. (2006) J Bacteriol 188(23):8054-8061
2-keto-myo-inositol dehydratase	Geobacillus kaustophilus HTA426	BAD76175.1	Yoshida KI, et al. (2012) Microbiology 158(Pt 8):1942-1952
2-keto-myo-inositol dehydratase	Lactobacillus casei BL23	CAQ65355.1	Yebra MJ, et al. (2007) Appl Environ Microbiol 73(12):3850-3858
2-keto-myo-inositol dehydratase	Legionella pneumophila subsp. pneumophila str. Philadelphia 1	AAU27729.1	Manske C, Schell U, & Hilbi H (2016) Appl Environ Microbiol 82(16):5000-5014
2-keto-myo-inositol dehydratase	Mycoplasma hyopneumoniae 7448	AAZ53604.2	Galvao Ferrarini M, et al. (2018) Mol Microbiol 108(6):683-696
2-keto-myo-inositol dehydratase	Propionibacterium freudenreichii subsp. shermanii CIRM-BIA1	CBL57393.1	Loux V, et al. (2015) BMC Genomics 16:296
2-keto-myo-inositol dehydratase	Rhizobium leguminosarum bv. viciae 3841	CAK06988.1	Fry J, Wood M, & Poole PS (2001) Mol Plant Microbe Interact 14(8):1016-1025
2-keto-myo-inositol dehydratase	Salmonella enterica subsp. enterica serovar Typhimurium str. LT2	AAL23244.1	Kröger C & Fuchs TM (2009) J Bacteriol 191(2):545-554
2-keto-myo-inositol dehydratase	Sinorhizobium meliloti 1021	CAC41789.1	Kohler PR, Zheng JY, Schoffers E, & Rossbach S (2010) Appl Environ Microbiol 76(24):7972-7980
2-keto-myo-inositol dehydratase	Streptomyces coelicolor A3(2)	CAB88959.1	Yu L, Gao W, Li S, Pan Y, & Liu G (2016) Microbiology 162(3):537-551
2-keto-myo-inositol isomerase	Bacillus subtilis subsp. subtilis str. 168	QJF42344.1	Zhang RG, et al. (2002) Proteins 48(2):423-426; Yoshida K, et al. (2006) Appl Environ Microbiol 72(2):1310-1315
Ketose 3-epimerase	Agrobacterium fabrum str. C58	AAK88700.1	Kim K, Kim HJ, Oh DK, Cha SS, & Rhee S (2006) J Mol Biol 361(5):920-931; Kim HJ, Hyun EK, Kim YS, Lee YJ, & Oh DK (2006) Appl Environ Microbiol 72(2):981-985
Ketose 3-epimerase	Arthrobacter globiformis M30	BAW27657.1	Yoshida H, et al. (2018) Acta Crystallogr F Struct Biol Commun 74(Pt 10):669-676; Yoshihara A, et al. (2017) J Biosci Bioeng 123(2):170-176
Ketose 3-epimerase	[Clostridium] bolteae ATCC BAA-613	EDP19602.1	Jia M, et al. (2014) Appl Microbiol Biotechnol 98(2):717-725
Ketose 3-epimerase	[Clostridium] scindens ATCC 35704	EDS06411.1	Zhang W, et al. (2013) PLoS One 8(4):e62987
Ketose 3-epimerase	Clostridium sp. BNL1100	AEY67409.1	Mu W, et al. (2013) Biotechnol Lett 35(9):1481-1486
Ketose 3-epimerase	Desmospora sp. 8437	EGK07060.1	Zhang W, et al. (2013) J Agric Food Chem 61(47):11468-11476
Ketose 3-epimerase	Dorea sp. CAG:317	CDD07088.1	Zhang W, et al. (2015) J Mol Catal B Enzym 120:68-74
Ketose 3-epimerase	Flavonifractor plautii ATCC 29863	EHM40452.1	Park CS, et al. (2016) PLoS One 11(7):e0160044
Ketose 3-epimerase	Mesorhizobium japonicum MAFF 303099	BAB50456.1	Uechi K, Sakuraba H, Yoshihara A, Morimoto K, & Takata G (2013) Acta Crystallogr D Biol Crystallogr 69(Pt 12):2330-2339; Uechi K, Takata G, Fukai Y, Yoshihara A, & Morimoto K (2013) Biosci Biotechnol Biochem 77(3):511-515
Ketose 3-epimerase	Pseudomonas cichorii ST-24	BAA24429.1	Yoshida H, et al. (2007) J Mol Biol 374(2):443-453; Itoh H, et al. (1994) Biosci Biotechnol Biochem 58:2168–2171
Ketose 3-epimerase	Rhodobacter sphaeroides SK-011	ACO59490.1	Zhang L, Mu W, Jiang B, & Zhang T (2009) Biotechnol Lett 31(6):857-862
Ketose 3-epimerase	Ruminiclostridium cellulolyticum H10	ACL75304.1	Chan HC, et al. (2012) Protein Cell 3(2):123-131; Mu W, et al. (2011) J Agric Food Chem 59(14):7785-7792
Ketose 3-epimerase	Ruminococcus sp. 5_1_39BFAA	EES75522.1	Zhu Y, et al. (2012) Biotechnol Lett 34(10):1901-1906
Ketose 3-epimerase	Sinorhizobium sp. RAC02	AOF93213.1	Zhu Z, et al. (2019) RSC Adv 9:2919-2927
Ketose 3-epimerase	Treponema primitia ZAS-1	WP_010256447.1	Zhang W, Zhang T, Jiang B, & Mu W (2016) J Sci Food Agric 96(1):49-56
Xylose Isomerase	Actinoplanes missouriensis 431	P12851.3	Jenkins J, et al. (1992) Biochemistry 31(24):5449-5458; van Tilbeurgh H, et al. (1992) Biochemistry 31(24):5467-5471
Xylose Isomerase	Actinoplanes sp. ATCC 31351	AAA92578.1	Saari GC, Kumar AA, Kawasaki GH, Insley MY, & O'Hara PJ (1987) J Bacteriol 169(2):612-618
Xylose Isomerase	Arthrobacter sp. NRRL B3728	P12070.3	Collyer CA, Henrick K, & Blow DM (1990) J Mol Biol 212(1):211-235; Rangarajan M & Hartley BS (1992) Biochem J 283 ( Pt 1):223-233
Xylose Isomerase	Bacillus subtilis subsp. spizizenii ATCC 6633	EFG92849.1	Amore R, Wilhelm M, & Hollenberg CP (1989) Appl Microbiol Biotechnol 30:351-357
Xylose Isomerase	Bacteroides stercoris HJ-15	AEK21499.1	Ha SJ, Kim SR, Choi JH, Park MS, & Jin YS (2011) Appl Microbiol Biotechnol 92(1):77-84
Xylose Isomerase	Burkholderia cenocepacia J2315	B4ENA5.1	Vieira IPV, et al. (2019) AMB Express 9(1):73
Xylose Isomerase	Escherichia coli K-12	AMH36887.1	Batt CA, Jamieson AC, & Vandeyar MA (1990) Proc Natl Acad Sci U S A 87(2):618-622
Xylose Isomerase	Lachnoclostridium phytofermentans ISDg	ABX41597.1	Seike T, et al. (2019) Biotechnol Biofuels 12:139
Xylose Isomerase	Lactobacillus reuteri KLR1002	OTA44610.1	Staudigl P, Haltrich D, & Peterbauer CK (2014) J Agric Food Chem 62(7):1617-1624
Xylose Isomerase	Lactococcus lactis subsp. lactis IO-1	BAL51426.1	Park JH & Batt CA (2004) Appl Environ Microbiol 70(7):4318-4325
Xylose Isomerase	Pectobacterium atrosepticum SCRI1043	CAG73017.1	Sapunova LI, Lobanok AG, Kazakevich IO, Shliakhotko EA, & Evtushenkov AN (2006) Appl Biochem Microbiol 42(3):246-251
Xylose Isomerase	Streptomyces rubiginosus	AAA26838.1	Whitlow M, et al. (1991) Proteins 9(3):153-173; Waltman MJ, Yang ZK, Langan P, Graham DE, & Kovalevsky A (2014) Protein Eng Des Sel 27(2):59-64
Xylose Isomerase	Streptomyces violaceoruber S21	ARF65364.1	Callens M, Kersters-Hilderson H, Van Opstal O, & De Bruyne CK (1996) Enzyme Microb Technol 8:696-700
Xylose Isomerase	Streptomyces violaceusniger	AAA26839.1	Lavie A, Allen KN, Petsko GA, & Ringe D (1994) Biochemistry 33:5469-5480; Suekane M, Tamura M, & Tomimura C (1978) Agric Biol Chem 42(5):909-917
Xylose Isomerase	Thermoanaerobacter ethanolicus JW 200	ACU01780.1	Fan L, Zhang Y, Qu W, Wang J, & Shao W (2011) Biotechnol Lett 33(3):593-598
Xylose Isomerase	Thermoanaerobacterium saccharolyticum PB8	AIE39924.1	Lee YE, Ramesh MV, & Zeikus JG (1993) J Gen Microbiol 139 Pt 6:1227-1234
Xylose Isomerase	Thermotoga neapolitana 5068	AAB06798.1	Vieille C, Hess JM, Kelly RM, & Zeikus JG (1995) Appl Environ Microbiol 61(5):1867-1875
Xylose Isomerase	Thermus thermophilus HB8	BAL42599.1	Lehmacher A & Bisswanger H (1990) Biol Chem Hoppe Seyler 371(6):527-536
Xylose Isomerase	Vibrio sp. XY-214	BAI23199.1	Umemoto Y, Shibata T, & Araki T (2012) Mar Biotechnol (NY) 14(1):10-20
L-xylulose-5-P 3-epimerase	Escherichia coli O157:H7 str. EDL933	AAG59393.1	Shi R, et al. (2008) J Bacteriol 190(24):8137-8144; Yew WS & Gerlt JA (2002) J Bacteriol 184(1):302-306
L-xylulose-5-P 3-epimerase	Klebsiella pneumoniae ATCC 13882	ABF60040.1	Campos E, et al. (2008) J Bacteriol 190(20):6615-6624
